# Supplementary material for: A genome-wide analysis of Escherichia coli responses to fosfomycin using TraDIS-Xpress reveals novel roles for phosphonate degradation and phosphate transport systems
Source: J Antimicrob Chemother. 2020 Aug 5;75(11):3144–51. doi: 10.1093/jac/dkaa296 (PMC7566553; doi:10.1093/jac/dkaa296)
Supplement: dkaa296_supplementary_data [file dkaa296_supplementary_data.zip]

Archive with 2 entries (2 files):
- 20-0080-Supplementary data.docx
- 20-0080-Supplementary data.xlsx
