# Supplementary material for: A genome-wide analysis of Escherichia coli responses to fosfomycin using TraDIS-Xpress reveals novel roles for phosphonate degradation and phosphate transport systems
Source: J Antimicrob Chemother. 2020 Aug 5;75(11):3144–51. doi: 10.1093/jac/dkaa296 (PMC7566553; doi:10.1093/jac/dkaa296)
Supplement: dkaa296_supplementary_data [file dkaa296_supplementary_data.zip › 20-0080-Supplementary data.xlsx]

## Sheet: LogFC_all loci
Sample	thrL	thrA	thrB	thrC	yaaX	yaaA	yaaJ	talB	mog	satP	yaaW	yaaI	dnaK	dnaJ	insL1	mokC	hokC	sokC	nhaA	nhaR	insB1	insA	rpsT	yaaY	ribF	ileS	lspA	fkpB	ispH	rihC	dapB	carA	carB	caiF	caiE	caiD	caiC	caiB	caiA	caiT	fixA	fixB	fixC	fixX	yaaU	kefF	kefC	folA	apaH
/home/centos/Tradis/AntibioticData/plots_29_AUG/Albatradis_Fosfomycin-FOSFO/25MIC/gene_report.csv	0	-1.15481	1.15481	1.71583	0	0	0	0	0	0	-1.2804	0	0	0	0	0	0	0	-2.72278	0	0	0	0	0	0	0	0	0	0	0	0	1.58677	0	1.37247	0	-1.14878	-1.14878	2.05476	-2.05476	0	0	0	0	0	0	0	0	-1.55336	1.55336
/home/centos/Tradis/AntibioticData/plots_29_AUG/Albatradis_Fosfomycin-FOSFO/5MIC/gene_report.csv	0	0	0	2.76795	0	0	0	5.49303	5.49303	0	0	0	0	0	0	0	0	0	3.22597	0	0	0	0	0	0	0	0	0	0	0	0	0	0	0	0	0	0	0	0	0	0	0	0	0	0	0	0	0	10.3723
/home/centos/Tradis/AntibioticData/plots_29_AUG/Albatradis_Fosfomycin-FOSFO/2MIC/gene_report.csv	0	0	0	0	0	0	0	0	0	0	0	0	0	0	0	0	0	0	0	0	0	0	0	0	0	0	0	0	0	0	0	0	0	0	0	0	0	0	0	0	0	0	0	0	0	0	0	0	0
/home/centos/Tradis/AntibioticData/plots_29_AUG/Albatradis_Fosfomycin-FOSFO/MIC/gene_report.csv	0	0	0	0	0	0	0	0	0	0	0	0	0	0	0	0	0	0	0	0	0	0	0	0	0	0	0	0	0	0	0	0	0	0	0	0	0	0	0	0	0	0	0	0	0	0	0	0	0
LogFC for all loci (significant or not)
Output from AlbaTradis, explanation at https://github.com/quadram-institute-bioscience/albatradis
[truncated: 4,468 more columns]

## Sheet: LogFC_filtered
Sample	leuA	leuL	cra	nagB	ycaL	cmk	galU	glpT	ptsH	guaA	dacB	murA	ibaG	mlaB	mlaC	mlaD	mlaE	mlaF	yhfA	crp	glpG	glpE	waaF	waaP	waaG	phoU	pstB	pstA	pstC	pstS	cyaA	tatD	rfaH	glpX	glpK	alsR	phnM	phnL	phnK	phnJ	phnI	phnH	phnG	phnF	phnE	phnD	phnC	mutL	miaA
/home/centos/Tradis/AntibioticData/plots_29_AUG/Albatradis_Fosfomycin-FOSFO/25MIC/gene_report.csv	1.83656	1.83656	2.55852	2.71753	-10.2206	10.2206	3.88954	5.76877	5.84403	1.70339	5.65362	-5.69369	3.58588	3.36437	3.36437	3.36437	3.36437	3.36437	2.87956	2.87956	2.89272	2.89272	4.0902	2.34655	2.34655	2.38761	11.2358	11.2358	11.2358	2.82599	2.98759	1.8233	1.8233	2.72108	2.72108	1.66232	5.15969	5.15969	5.15969	5.15969	5.15969	5.15969	5.15969	5.15969	5.15969	5.15969	5.15969	3.53805	3.53805
/home/centos/Tradis/AntibioticData/plots_29_AUG/Albatradis_Fosfomycin-FOSFO/5MIC/gene_report.csv	10.6609	10.6609	10.0502	11.7959	-19.3765	19.3765	14.7863	17.7698	16.7947	11.0997	9.2077	15.1956	15.1956	15.1956	15.1956	15.1956	15.1956	15.1956	12.954	12.954	14.3995	14.3995	12.8361	13.2577	13.2577	22.1499	22.1499	22.1499	22.1499	22.1499	12.8987	12.6845	12.6845	12.2633	12.2633	14.5533	15.9555	15.9555	15.9555	15.9555	15.9555	15.9555	15.9555	15.9555	15.9555	15.9555	15.9555	13.0844	13.0844
/home/centos/Tradis/AntibioticData/plots_29_AUG/Albatradis_Fosfomycin-FOSFO/2MIC/gene_report.csv	7.86428	7.86428	4.34567	5.2277	-16.6913	16.6913	13.2559	16.4008	20.4781	8.44066	8.28994	18.1189	18.1189	18.1189	4.57374	8.00738	8.00738	8.00738	17.9644	17.9644	13.1378	13.1378	3.92496	6.94154	6.94154	24.7457	24.7457	22.5076	22.5076	15.262	14.2804	6.35884	6.35884	3.94948	8.27877	13.0379	5.3013	10.7555	10.7555	10.7555	19.7049	19.7049	19.7049	19.7049	19.7049	19.7049	19.7049	4.79876	4.79876
/home/centos/Tradis/AntibioticData/plots_29_AUG/Albatradis_Fosfomycin-FOSFO/MIC/gene_report.csv	10.393	10.393	7.7305	8.06457	-19.0032	19.0032	16.4528	16.8	17.8045	11.2104	8.34568	16.6497	16.6497	16.6497	16.6497	16.6497	16.6497	16.6497	14.3098	14.3098	13.782	13.782	12.6929	12.8001	12.8001	22.261	22.261	21.1762	21.1762	21.1762	12.7163	11.8813	11.8813	6.19557	9.92286	12.5138	11.0693	11.0693	18.0459	18.0459	18.0459	18.0459	18.0459	18.0459	18.0459	18.0459	18.0459	9.50268	9.50268
LogFC for loci considered significant in one condition or more
Output from AlbaTradis, explanation at https://github.com/quadram-institute-bioscience/albatradis
[truncated: 666 more columns]

## Sheet: Intersecting_loci
Gene	Category	Start	End	MaxLogFC	Expression	Direction	Upstream
leuA	unclassified	78444	80016	1.83656	increased_insertions	forward	leuO		Loci with a significant signal at all conditions tested
leuL	knockout	80108	80195	1.83656	increased_insertions	forward	leuO		Output from AlbaTradis, explanation at https://github.com/quadram-institute-bioscience/albatradis
cra	knockout	84514	85519	2.55852	increased_insertions	nodirection	NA
nagB	knockout	698266	699067	2.71753	increased_insertions	forward	nagE
ycaL	downregulated	955719	956484	-10.2206	increased_insertions	reverse
cmk	knockout	956656	957340	10.2206	increased_insertions	reverse	ycaO__3prime
galU	knockout	1286912	1287821	3.88954	increased_insertions	reverse	ychJ__3prime
glpT	knockout	2344494	2345853	5.76877	increased_insertions	forward	glpA
ptsH	unclassified	2527122	2527380	5.84403	increased_insertions	reverse	zipA__3prime
guaA	knockout	2624316	2625894	1.70339	increased_insertions	nodirection	NA
dacB	unclassified	3322321	3323755	5.65362	increased_insertions	forward	dacB__3prime
murA	downregulated	3328593	3329853	-5.69369	decreased_insertions	forward
ibaG	knockout	3329907	3330162	3.58588	increased_insertions	reverse	murA__3prime
3330277_3330311	downregulated	3330277	3330311	-3.36437	increased_insertions	reverse
mlaB	knockout	3330321	3330615	3.36437	increased_insertions	reverse	ibaG__3prime
mlaC	knockout	3330614	3331250	3.36437	increased_insertions	reverse	ibaG__3prime
mlaD	knockout	3331268	3331820	3.36437	increased_insertions	reverse	ibaG__3prime
mlaE	knockout	3331824	3332607	3.36437	increased_insertions	reverse	ibaG__3prime
mlaF	knockout	3332614	3333424	3.36437	increased_insertions	reverse	ibaG__3prime
yhfA	upregulated	3478772	3479177	2.87956	increased_insertions	reverse
crp	knockout	3479478	3480111	2.87956	increased_insertions	reverse	yhfA__3prime
glpG	knockout	3553981	3554812	2.89272	increased_insertions	reverse	glpR__3prime
glpE	knockout	3554856	3555183	2.89272	increased_insertions	reverse	glpR__3prime
waaF	knockout	3788288	3789335	4.0902	increased_insertions	reverse	yibB__3prime
waaP	knockout	3798512	3799310	2.34655	increased_insertions	nodirection	NA
waaG	knockout	3799302	3800427	2.34655	increased_insertions	nodirection	NA
phoU	knockout	3900212	3900938	2.38761	increased_insertions	forward	3901746_3901810
pstB	knockout	3900952	3901726	11.2358	increased_insertions	forward	3901746_3901810/3903802_3903837
pstA	knockout	3901908	3902799	11.2358	increased_insertions	forward	3903802_3903837
pstC	knockout	3902798	3903758	11.2358	increased_insertions	forward	3903802_3903837
pstS	knockout	3903844	3904885	2.82599	increased_insertions	forward	asnA
cyaA	knockout	3984512	3987059	2.98759	increased_insertions	reverse	hemC__3prime
tatD	unclassified	4016913	4017696	1.8233	increased_insertions	forward	ubiD
rfaH	knockout	4017692	4018181	1.8233	increased_insertions	forward	ubiD
glpX	knockout	4104496	4105507	2.72108	increased_insertions	nodirection	NA
4105604_4105634	knockout	4105604	4105634	2.72108	increased_insertions	nodirection	NA
glpK	knockout	4105641	4107150	2.72108	increased_insertions	nodirection	NA
alsR	knockout	4301917	4302808	1.66232	increased_insertions	reverse	alsB__3prime
phnM	upregulated	4305898	4307035	5.15969	increased_insertions	reverse	phnN__3prime
phnL	knockout	4307031	4307712	5.15969	increased_insertions	reverse	phnM__3prime
4307733_4307816	knockout	4307733	4307816	5.15969	increased_insertions	reverse	phnM__3prime
phnK	knockout	4307822	4308581	5.15969	increased_insertions	reverse	phnM__3prime
phnJ	knockout	4308577	4309423	5.15969	increased_insertions	reverse	phnM__3prime
phnI	knockout	4309415	4310480	5.15969	increased_insertions	reverse	phnM__3prime
phnH	knockout	4310479	4311064	5.15969	increased_insertions	reverse	phnM__3prime
phnG	knockout	4311060	4311513	5.15969	increased_insertions	reverse	phnM__3prime
phnF	knockout	4311513	4312239	5.15969	increased_insertions	reverse	phnM__3prime
phnE	knockout	4312259	4313047	5.15969	increased_insertions	reverse	phnM__3prime
4313062_4313149	knockout	4313062	4313149	5.15969	increased_insertions	reverse	phnM__3prime
phnD	knockout	4313152	4314169	5.15969	increased_insertions	reverse	phnM__3prime
phnC	knockout	4314193	4314982	5.15969	increased_insertions	reverse	phnM__3prime
mutL	knockout	4387228	4389076	3.53805	increased_insertions	forward	hfq__3prime
miaA	knockout	4389068	4390019	3.53805	increased_insertions	forward	hfq__3prime
purA	knockout	4394503	4395802	3.23048	increased_insertions	forward	nsrR__3prime
treC	knockout	4452870	4454526	2.96159	increased_insertions	nodirection	NA
ahr	unclassified	4485006	4486026	1.07929	increased_insertions	nodirection	NA
